# Supplementary material for: Homeotic compartment curvature and tension control spatiotemporal folding dynamics
Source: Nat Commun. 2023 Feb 3;14:594. doi: 10.1038/s41467-023-36305-6 (PMC9898526; doi:10.1038/s41467-023-36305-6)
Supplement: Supplementary file 10 — Source Data [file 41467_2023_36305_MOESM10_ESM.xlsx]

## Sheet: Fig. 1f
wt	Animal1	Animal2	Animal3	Animal4	Animal5	Animal6	Animal7	Animal8	Animal9	Animal10		wt	Animal1	Animal2	Animal3	Animal4	Animal5	Animal6	Animal7	Animal8	Animal9	Animal10
Time (hAPF)	Depth (µm)	Depth (µm)	Depth (µm)	Depth (µm)	Depth (µm)	Depth (µm)	Depth (µm)	Depth (µm)	Depth (µm)	Depth (µm)		Time (hAPF)	Speed (µm/h)	Speed (µm/h)	Speed (µm/h)	Speed (µm/h)	Speed (µm/h)	Speed (µm/h)	Speed (µm/h)	Speed (µm/h)	Speed (µm/h)	Speed (µm/h)
16	-0.144932	-0.0893673	0.282361	0.584203	-0.412999	0.225766	0.0925015	0.205679	0.0343784	0.0834713		16	0.0919275	0.908394	0.213906	2.04989	0.178679	0.13862	0.137776	0.336609	-0.129814	1.58959
16.25	-0.0904013	-0.121385	0.420897	1.27472	-0.645953	0.450602	0.407645	0.303861	-0.0583377	0.252865		16.25	0.360888	1.21181	0.272694	1.95522	-0.0216482	0.267065	-0.267636	0.874049	0.358599	1.27608
16.5	0.0698427	0.147317	0.878286	1.47676	-0.579803	0.599139	0.16716	0.220947	-0.211618	0.490052		16.5	0.255074	0.768818	0.414212	1.5482	0.548277	0.642837	-0.0298973	1.20024	0.0433771	0.878341
16.75	0.121596	0.578906	1.34964	1.89865	-0.228311	0.614464	-0.0463986	0.346682	-0.190494	0.572952		16.75	0.321027	0.925158	0.562497	2.00743	0.540819	0.762381	0.38522	0.885814	0.353252	0.334462
17	0.457663	0.897379	1.55896	2.33159	-0.261911	0.808383	0.0740228	0.873842	0.0360715	0.675458		17	0.643573	1.0724	0.593296	0.989514	0.264645	0.14663	0.379287	1.0889	0.447382	1.39269
17.25	0.622058	0.799812	1.71717	2.48823	-0.210613	0.928901	-0.0167657	1.11873	0.0412033	0.902955		17.25	0.431603	0.745146	0.894241	1.19031	1.43435	0.219677	0.43688	0.908173	-0.0459565	0.380691
17.5	0.425146	0.981941	2.17168	3.11798	0.178013	0.723564	0.239738	1.13628	0.0482086	0.876968		17.5	0.71346	1.39211	-0.553649	1.45851	0.992534	0.418903	0.946087	1.12372	0.615589	0.0076757
17.75	0.693465	1.24624	2.68108	3.5835	-0.144973	0.49866	0.838686	1.30305	0.236634	0.924737		17.75	0.554826	0.574455	0.229465	0.755278	0.88231	0.600013	0.184002	0.554685	0.13266	0.312996
18	0.840708	1.34356	3.0743	3.53142	-0.109145	0.514926	1.09602	1.20044	0.187834	1.22035		18	0.201251	0.850872	-0.00766708	0.697801	1.62971	0.152748	0.476912	0.498521	0.120965	-0.144166
18.25	1.08555	1.73231	3.23099	3.89572	0.621682	0.69723	1.18699	1.31815	0.122938	1.30652		18.25	0.542414	0.549054	-0.404461	0.674489	0.817227	0.693001	0.83969	0.669796	0.420799	-0.018094
18.5	1.46435	2.14629	3.70457	4.32314	1.14315	0.792537	0.944913	1.57841	0.150557	1.33748		18.5	0.901649	0.0875731	0.0547504	0.0110326	0.839272	0.239464	0.64825	0.830511	0.152448	0.406124
18.75	1.58655	2.58667	4.41707	4.62583	1.69441	0.895182	0.920584	1.95369	0.0832432	1.48031		18.75	1.05045	0.590848	0.0983267	0.321559	1.48539	1.31814	0.167746	1.47961	0.327587	-0.214787
19	1.66131	3.22091	4.5978	5.1071	2.12157	1.72724	1.42277	2.60182	0.333185	1.58402		19	1.23579	0.883618	0.592233	0.411015	0.596565	1.33707	0.225508	2.232	0.0695412	0.434601
19.25	2.12326	4.17395	5.48939	5.70052	2.5521	2.31777	1.68956	2.89055	0.72409	1.66661		19.25	1.01845	0.0560252	0.979639	0.0883666	1.36646	1.32829	0.024291	2.35139	0.0752483	0.735843
19.5	2.96836	5.20448	6.84075	6.46464	3.30516	2.84219	2.10121	3.21777	0.748846	2.02987		19.5	1.6098	0.489453	0.591442	-0.00576586	1.51579	1.85925	0.962888	2.90654	0.673521	0.758771
19.75	3.50054	6.34244	7.83975	7.24731	4.36978	4.1388	2.57003	4.47605	0.95562	2.58161		19.75	1.53103	0.718021	1.24761	-0.0144589	1.36621	2.17386	1.19572	2.82926	0.944755	0.445223
20	3.91139	6.98758	8.66391	7.95796	5.86474	5.39511	2.65433	5.88655	1.39015	2.99391		20	1.34432	1.30376	2.43666	0.0773546	1.72609	2.12245	1.11572	2.34117	0.999259	1.41077
20.25	4.35344	7.76768	9.29287	9.04964	7.43441	6.52561	2.7343	7.03588	1.81074	3.66533		20.25	1.44148	1.64173	1.4057	1.49406	1.90591	3.37037	1.45246	2.41429	1.25515	1.35114
20.5	4.90501	9.44238	10.1102	10.4755	8.8119	7.85415	3.83541	8.29318	2.93786	3.98224		20.5	1.46478	2.15202	1.97088	2.58271	2.55086	3.37694	1.64556	2.27882	1.70696	1.24902
20.75	5.66125	10.6279	11.2369	11.6441	10.385	9.61873	5.03175	9.15598	4.43773	4.51909		20.75	2.55698	1.6454	2.4284	2.96895	2.69359	4.64987	1.80881	1.93734	2.55448	0.801584
21	6.84341	11.2585	11.9119	13.5478	11.453	11.654	5.40548	10.0607	5.31731	5.6061		21	3.36348	2.82123	2.74107	3.91463	3.42115	6.6481	1.85159	3.03356	2.75577	1.33814
21.25	8.34119	12.2723	12.4359	15.8225	12.6201	13.8117	6.46285	11.3177	6.19993	6.24254		21.25	4.28098	2.90028	3.81185	5.45183	3.68442	7.35407	2.01948	2.87198	3.05503	1.69564
21.5	10.547	13.2106	13.9255	17.4347	13.9501	16.2651	7.63954	12.552	7.8486	6.91317		21.5	4.18812	3.56152	3.72859	6.07381	4.80757	9.1705	2.26793	5.06916	3.14273	2.16439
21.75	13.0514	14.4199	15.2455	19.3498	15.5851	19.0286	8.69598	14.1955	9.30539	7.83337		21.75	6.29923	4.63417	3.01624	7.00768	6.81667	9.37746	2.53574	6.6924	3.05642	2.50873
22	15.3441	15.7971	16.4566	20.6835	17.9829	21.5449	9.94106	16.0451	10.6365	9.22843		22	6.90925	6.18594	4.14851	6.69936	7.38746	9.42059	3.47953	8.40533	4.19196	3.24354
22.25	17.1273	17.1384	17.6482	21.9604	20.0474	24.368	11.0783	18.5565	12.5696	10.7172		22.25	9.88172	6.44756	3.70022	6.48197	8.1189	10.6321	3.50595	9.60086	4.737	5.42286
22.5	19.2211	18.773	18.0206	23.3284	22.8578	27.372	12.3834	21.8395	14.2954	12.5694		22.5	9.75574	7.91771	3.23145	6.88558	10.4135	10.1143	3.79849	10.6715	5.91616	6.77332
22.75	22.353	21.0883	18.9303	24.4301	26.1916	29.411	14.1635	24.718	15.9791	14.7362		22.75	10.6941	8.45031	4.92255	7.85882	10.7898	8.99463	5.41608	10.5127	7.47691	6.83037
23	25.9536	24.0512	19.8318	25.9856	28.8085	31.5819	15.846	27.9621	18.0725	17.1529		23	10.3532	10.2648	4.61248	6.47809	11.6812	9.42483	5.19158	11.9318	8.24357	8.09684
23.25	29.1393	26.56	21.1543	27.6512	31.8778	34.2913	16.7701	30.9955	20.566	20.1091		23.25	12.2052	9.56613	5.46088	8.44547	11.0325	9.39968	5.20096	10.7607	9.42505	8.5176
23.5	31.7442	29.0061	23.4793	29.162	34.9922	35.6508	18.1217	33.2633	23.768	22.1017		23.5	11.4559	10.5845	6.50699	8.67953	11.8388	9.65541	6.05701	10.999	10.7649	8.60942
23.75	34.54	32.1433	25.3877	30.2701	36.6598	36.148	19.9275	35.9941	26.5214	24.2819		23.75	11.8686	10.7202	7.63919	7.96458	11.8788	9.67565	5.41209	10.4136	11.377	9.74799
24	36.4227	34.4294	27.5231	32.2521	38.1852	38.652	21.6053	38.7339	29.3971	26.8926		24	9.56509	10.2328	9.06207	9.13566	12.1374	9.42051	6.35817	8.43384	10.7757	8.89732

## Sheet: Fig. 2c
wt
Time (hAPF)	Apical recoil velocity (µm/sec)
19	0.72637
20	1.0089
20	1.453
20.5	2.0181
20.5	1.6683
22	1.8163
22	1.9733
22	1.9374
22	1.7353
18	0.28257
18	0.4844
18	0.68623
18	0.76673
18	0.8071
18.5	1.5643
19.5	0.5649
19.5	0.68623
19.5	0.28257
19.5	0.68623
19.5	0.4844
20	1.0897
20	0.62557
20	0.88783
21.5	0.48417
21.5	1.4329
22	2.1525
22	2.1506
22	2.1163
22	1.5608
23.5	1.991
23.5	1.2108
24	1.5101
21.5	0.5649
23.5	1.4798
23.5	0.94173
24	1.6952
24	1.0897
24	1.9374
21.5	1.4126
21.5	2.7174
21.5	2.0785
21.5	1.7558
22	1.9374
22	2.5426
17	0.2422
17	0.30263
20	1.0764
18	0.3094
18	0.9821
21	1.3454
20	0.9282
20	0.9149
21	0.80733
19	0.6188
21	0.37683
17	0.47087
16	0.44403
15	0
16	0
16	0.1344
17	0.26903
17	0.64587
17	0
17	0.3633
15	0.026833
23	1.4933
15.5	0.0203
15.5	0.14793
16	0
15	0.010033
16	0.094267
16	0.2219
16	0
16	0.090767
16	0.12087
19	1.4518
19	1.1303
19	2.3113
19	2.9688
19	1.6238
19	1.6546
20	1.8825
20	1.5101
20	1.2535
20	1.5615
20	2.041
16.5	0.26227
13	-0.040367
15	0.0182
12	0.5369
15	-0.045033
15	0.1673
16	-0.026133
16	0.18247
16	0.14117
16	0.1883
16	0.3836
17	0.53923
18	1.0124
22	2.0181
22	2.2603
13	0.1253
14	0.013533
14	0.075367
14	-0.0672
14	0.13463
14	0.00023333
14	0
14	-0.0133
19	0.080733
18	1.0234
19	0.47087
19	0.39013
20	1.9913
20	1.4691
20	0.6188
22	1.1926
23	1.4964
23	1.9479
23	1.4665
23	2.3004
23	1.7078
23	2.2601
23	2.8252
23	2.2962
20	1.2915
21	2.6234

## Sheet: Fig. 2d
wt
Time (hAPF)	Basal recoil velocity (µm/sec)
19	0.78027
20	2.1392
20	1.2378
20.5	2.0988
20.5	1.5069
22	3.4979
22	3.2286
22	3.5112
22	2.3004
18	1.5605
18	1.13
18	1.453
18	1.0589
18	1.2376
18.5	2.3413
19.5	1.3321
19.5	2.0585
19.5	1.0897
19.5	1.2915
19.5	0.7805
20	1.5337
20	2.3812
20	0.96857
21.5	3.1075
21.5	2.6234
22	3.027
22	2.6283
22	3.6176
22	2.8252
23.5	1.4933
23.5	3.0674
24	0.64587
21.5	1.9371
23.5	1.8566
23.5	1.4933
24	1.0897
24	0.62557
24	1.8835
21.5	2.852
21.5	1.453
21.5	2.0718
21.5	2.583
22	2.7713
22	2.9059
17	0.84747
17	0.38337
20	1.4259
18	0.7063
18	0.6594
21	2.8453
20	0.60527
20	1.3522
21	1.6548
19	0.82087
21	1.1165
17	0.68623
16	0.3633
15	0.22867
16	0.25573
16	0.45733
17	0.7063
17	0.51123
17	0.3094
17	0.62557
15	1.1569
23	3.0875
15.5	0.6594
15.5	0.4438
16	0.63233
15	0.2555
16	0.5516
16	0.4305
16	0.33297
16	0.3094
16	0.30263
19	1.6512
19	0.64587
19	2.3463
19	3.4245
19	2.6418
19	2.7445
20	2.5461
20	2.062
20	2.2167
20	1.1321
20	2.1126
16.5	0.6482
13	0.56187
15	0.5271
12	0.3199
15	0.3227
15	1.0243
16	1.4352
16	0.57423
16	0.26227
16	1.3993
16	1.3118
17	0.4844
18	1.1921
22	2.6637
22	2.5023
13	1.2511
14	0.82087
14	0.2275
14	0.98887
14	0.4172
14	0.55463
14	1.6345
14	1.5874
19	0.51123
18	1.7232
19	1.6345
19	1.3925
20	1.9171
20	2.1173
20	1.8027
22	2.1189
23	3.1078
23	2.9059
23	1.9798
23	2.3812
23	1.757
23	2.5426
23	2.3016
23	1.2969
20	2.0141
21	2.0582

## Sheet: Fig. 2e
DfdControl	Animal1	Animal2	Animal3	Animal4	Animal5	Animal6	Animal7	Animal8	Animal9		DfdRokRNAi	Animal1	Animal2	Animal3	Animal4	Animal5	Animal6	Animal7	Animal8	Animal9	Animal10	Animal11	Animal12	Animal13	Animal14	Animal15
Time (hAPF)	Depth (µm)	Depth (µm)	Depth (µm)	Depth (µm)	Depth (µm)	Depth (µm)	Depth (µm)	Depth (µm)	Depth (µm)		Time (hAPF)	Depth (µm)	Depth (µm)	Depth (µm)	Depth (µm)	Depth (µm)	Depth (µm)	Depth (µm)	Depth (µm)	Depth (µm)	Depth (µm)	Depth (µm)	Depth (µm)	Depth (µm)	Depth (µm)	Depth (µm)
16	-0.12371	0.290453	0.0469008	0.370272			0.390922	-0.110312	0.199081		16		-0.615464	0.602567		-0.0223381	-0.305536	-0.2392			-0.307474		-0.505004	-0.610928
16.25	-0.18622	0.454576	0.0175027	0.780212			0.665746	-0.136823	0.207554		16.25		-0.827196	0.693343		0.288426	-0.5013	-0.195575		-0.982208	-0.0798431		-0.534627	-0.887381
16.5	-0.0535338	0.433837	0.0247365	0.789838	-0.294661	0.619899	1.1423	0.0574643	0.228547		16.5		-0.442256	0.675727		0.299032	-0.600173	-0.101522		-1.42777	-0.121332		0.00419833	-0.710341
16.75	0.161395	0.207167	0.511922	0.778724	-0.0202503	0.643474	2.08667	0.350298	0.891408		16.75		-0.513156	0.965194		0.3123	-0.811731	-0.744346		-1.9592	-0.184615	0.810536	-0.319111	-0.484397		-0.666089
17	0.394547	0.236416	0.179961	0.733364	0.349619	0.491928	2.67796	0.540186	1.36941		17		-0.359028	1.11749		0.278422	-0.770859	-0.863619		-2.31676	-0.0525771	0.73476	-0.697605	-0.5798		-0.390512
17.25	0.460344	0.472771	0.486302	0.760451	0.658051	0.456622	2.99741	0.821708	1.66908		17.25		-0.156736	1.15804		0.29067	-0.56949	-0.489827		-2.5178	0.197873	0.295263	-0.733006	-0.923582		-0.358521
17.5	0.399601	0.822208	1.08773	0.848908	0.785959	0.490533	3.57023	0.893076	1.73334		17.5		-0.0940578	1.18603		0.453399	-0.35585	0.0823806		-2.6244	0.445312	0.210938	-0.256675	-1.29146		-0.660101
17.75	0.371236	1.16652	1.40388	0.965494	1.2482	0.687741	4.02321	1.27567	1.6586		17.75		1.30775	1.1519		0.755098	0.03877	0.549947		-2.57142	0.715922	0.556215	-0.306157	-1.01191		-0.193286
18	0.47482	1.33767	1.7868	1.10317	2.27598	1.05346	4.1557	2.08946	2.17668		18	-0.0445679	0.709723	1.79967		0.780237	-0.356275	1.17932		-2.3601	0.470794	0.478072	-0.568615	-1.17671		-0.0893449
18.25	0.352036	1.14615	2.26225	1.29217	3.23206	1.16802	4.57961	2.80694	2.8241		18.25	-0.389272	0.0468545	2.31546		0.980895	-0.318993	1.11309		-1.92335	0.380764	0.754285	-0.401666	-1.17001	-0.247148	0.14568
18.5	0.532409	1.5823	2.72181	1.61217	4.09563	1.50755	5.0402	3.17535	3.18038		18.5	-0.342719	-0.218999	2.42255		1.31011	0.0797795	0.920773		-1.24808	0.446722	1.15107	0.00913254	-0.931013	0.113912	0.471496
18.75	1.0455	2.40537	3.1674	2.08495	5.11791	2.07921	5.17945	3.66083	3.30605		18.75	-0.0362749	-0.426015	2.09063		1.50736	0.184733	0.765882	0.386019	-0.419079	0.377959	0.974115	0.110171	-0.660134	0.665446	0.611635
19	1.64005	2.8043	3.65773	2.70336	7.00543	2.58189	5.53672	4.2557	3.72195		19	0.483533	-0.529245	2.37585		2.10252	0.0106037	1.3159	0.344685	-1.76286	0.34784	0.629011	0.866274	-1.01345	0.26962	0.694686
19.25	2.15336	3.23064	4.51002	3.55115	7.67728	2.91292	6.17724	4.80498	4.67787		19.25	1.39279	-0.756809	3.16291		2.90611	0.0923981	1.44968	0.0875184	-1.90954	0.644713	1.12879	0.762324	-0.57481	0.745298	1.2578
19.5	2.32484	3.83337	5.65345	3.55076	8.16851	3.69445	6.66885	5.78068	5.64622		19.5	1.96767	-0.890055	3.91006		3.3828	0.294476	2.03171	-0.0415747	-1.7306	0.812087	1.8509	0.755199	-0.245063	1.07749	2.22903
19.75	2.90577	4.52915	6.6029	3.98077	8.39648	4.77144	6.99541	6.37329	6.10165		19.75	2.04701	-0.941725	4.37993	0.635115	3.55993	0.559728	2.66776	0.00791892	-1.71786	0.920346	2.34992	1.15745	-0.217553	1.04587	3.43577
20	3.92934	5.43539	7.40259	5.04664	8.79298	5.96432	7.22293	6.74887	6.85925		20	2.38052	-1.3737	4.60129	1.43658	4.08751	0.902682	3.53782	0.212637	-2.08252	1.63829	2.25013	1.66384	0.0358662	1.23933	4.55049
20.25	4.71112	6.92553	8.68947	5.83784	9.35457	7.76076	7.82819	7.54098	7.89768		20.25	3.53612	-0.884329	4.99982	3.19743	4.39133	2.18113	5.50156	0.663631	-2.35654	2.29104	3.26052	2.65843	0.167495	1.97836	5.57894
20.5	6.20671	7.81514	10.3441	6.8213	10.0179	9.40684	9.05236	8.80441	8.77758		20.5	5.87411	-0.314336	5.47967	4.16935	5.29135	2.61796	6.78622	1.21555	-2.64705	2.85311	3.73108	3.31175	0.680979	2.4378	6.70903
20.75	7.54291	8.97581	11.8131	7.1271	9.93507	10.6931	9.73023	10.1774	9.56014		20.75	7.9217	0.356524	5.99684	5.20693	6.05583	2.74479	7.47899	1.90002	-2.86804	3.29539	4.21992	3.75856	1.1949	2.70466	7.56176
21	9.1673	10.0579	13.5389	7.42859	10.7506	12.1402	10.4193	11.4464	10.8216		21	8.8574	1.21068	6.62547	6.72442	6.43572	3.61908	7.68365	2.554	-2.98698	3.55462	5.04461	4.17199	1.61815	2.94592	8.16808
21.25	11.1951	11.0491	15.6461	8.16922	11.9608	14.0075	12.1631	12.6488	12.5573		21.25	9.76105	2.36158	7.78723	7.81285	8.04233	5.11376	8.93985	3.57729	-3.11385	3.43107	5.74021	4.74651	2.71191	3.46836	9.69517
21.5	12.7846	12.9709	17.3759	9.15907	13.2547	16.0644	13.6691	14.2146	13.7624		21.5	11.0508	4.34092	8.20571	8.60987	8.67304	6.59158	9.84164	5.4739	-1.80497	4.3123	6.40738	5.08681	2.75058	4.3589	10.8865
21.75	14.6566	15.0965	18.8092	10.0518	14.7391	18.387	14.7192	16.087	15.5119		21.75	12.0969	6.07462	8.93313	9.36952	9.8777	7.62757	11.2672	7.12292	-0.718898	4.851	7.18422	5.7945	3.20766	4.92462	12.6919
22	16.8433	17.2452	20.8247	11.3334	15.9768	20.6635	15.9464	17.6871	17.4438		22	13.1074	8.11269	10.0283	8.67037	11.4022	8.87175	12.5964	8.20475	0.26251	5.21361	8.01211	6.51105	3.56819	5.50951	14.2153
22.25	19.661	19.3168	23.4217	12.7809	17.7776	22.8841	17.4262	19.5581	19.3971		22.25	14.4694	10.9136	11.402	9.66593	12.7894	10.1561	13.2164	8.88991	1.48561	5.76798	8.84134	6.97588	4.29895	6.48134	14.7468
22.5	22.9206	21.2932	26.4043	14.117	20.3403	25.1133	18.7336	21.8741	21.8135		22.5	16.6225	11.9964	13.1053	13.9821	14.1341	11.0022	14.0188	10.5892	3.2579	6.67381	9.9031	8.5661	6.00749	7.34332	16.5761
22.75	25.5635	23.6055	29.3719	15.4742	22.1519	27.3591	20.1805	24.3491	23.9374		22.75	18.1751	15.4343	13.8281	17.5879	15.4037	12.2285	16.3642	11.5331	5.68406	7.51205	10.8999	10.3116	7.32812	8.43196	17.7007
23	27.7239	25.7169	31.008	17.3522	23.5499	29.332	21.6955	26.7808	25.7436		23	19.0051	18.485	15.2865	19.8476	16.4219	14.0391	17.8956	12.423	8.01627	8.70568	12.2424	12.1681	8.75385	9.6185	18.747
23.25	29.5982	27.6679	32.491	19.6727	25.149	31.0067	22.7631	29.5253	27.474		23.25	20.3856	21.2223	17.466	22.1075	18.0211	15.6182	18.3954	13.8151	9.74889	10.2039	13.7313	14.1314	10.0581	11.0828	20.0768
23.5	31.844	29.5718	34.1317	22.07	26.3108	32.7254	23.8929	31.7575	29.6573		23.5	22.0415	25.3513	19.6823	24.3165	20.072	17.6122	17.8404	15.807	10.775	11.7301	14.947	16.3639	11.8332	13.0963	21.7701
23.75	33.5624	31.3554	35.0541	24.0437	27.5188	34.3672	24.9436	33.3877	31.838		23.75	24.3637	26.5122	21.7049	26.0311	21.9002	18.7693	20.6535	17.5247	14.8291	12.4545	16.4797	18.0502	13.8465	15.2321	22.751
24	36.0062	33.1268	37.1854	25.7219	28.9031	35.9474	26.1193	34.0135	33.6892		24	25.618	29.5092	23.5639	27.3053	23.5258	20.8814	21.0729	18.4683	17.2971	13.9445	18.1557	19.8312	15.1154	17.5512	23.7124
DfdsqhRNAi	Animal1	Animal2	Animal3	Animal4	Animal5	Animal6	Animal7				DfdMbsRNAi	Animal1	Animal2	Animal3	Animal4	Animal5	Animal6	Animal7	Animal8	Animal9	Animal10	Animal11	Animal12	Animal13
Time (hAPF)	Depth (µm)	Depth (µm)	Depth (µm)	Depth (µm)	Depth (µm)	Depth (µm)	Depth (µm)				Time (hAPF)	Depth (µm)	Depth (µm)	Depth (µm)	Depth (µm)	Depth (µm)	Depth (µm)	Depth (µm)	Depth (µm)	Depth (µm)	Depth (µm)	Depth (µm)	Depth (µm)	Depth (µm)
16		-0.120076	-0.272862			0.0757838	0.269186				16	0.0451662	-0.386123	0.189881		-0.135562	-0.906608		-0.447259	0.0754398		0.00798823	0.357998	0.142726
16.25		-0.365439	-0.397221	-1.25716		0.0618469	0.408715				16.25	0.0690192	-0.793173	0.284213		-0.193214	-0.804635		-1.15156	-0.162548	0.144533	0.0993426	0.631953	-0.0372592
16.5		-0.589807	-0.204492	-2.61956		0.187926	0.29094				16.5	0.168978	-1.429	0.343804	-0.379734	0.0647408	0.0627906		-2.07377	-0.927881	0.268161	0.289204	0.605606	-0.211925
16.75		-0.667245	-0.517406	-3.63011		0.46499	0.0978603				16.75	0.23178	-2.26447	0.4448	-0.0570171	0.177054	1.13732		-2.86162	-1.24257	0.178793	0.440839	0.44431	0.445618
17		-0.301935	-0.964977	-4.39286		0.811001	0.280059				17	0.184154	-2.7283	0.705058	0.084236	0.422391	1.80309		-3.53289	-2.1097	0.580878	0.515931	0.658431	0.74395
17.25		-0.0856403	-1.1378	-4.59842		0.876108	0.461148				17.25	0.304125	-2.81828	0.987655	0.19229	0.546575	3.0626	0.966714	-3.7399	-3.12134	1.13939	0.669308	0.876233	0.914377
17.5		-0.194105	-1.14591	-4.76136	0.263299	0.684866	0.499687				17.5	0.459099	-2.66904	1.15424	0.494549	0.662801	4.22494	1.02846	-3.5358	-3.64063	1.9336	0.866974	1.11256	1.30778
17.75		-0.605641	-1.19477	-5.39335	0.262793	0.350576	0.354935				17.75	0.500537	-2.40193	1.2021	1.19636	0.952381	4.58886	1.30552	-3.10117	-3.15794	2.9908	1.02109	1.39998	2.208
18		-0.412375	-1.39859	-5.62252	0.252288	0.0238745	0.429376				18	0.803651	-1.66431	2.22358	2.25625	1.5883	5.97415	1.7639	-2.84444	-2.43603	3.40674	0.908335	1.35444	3.20645
18.25		-0.479457	-0.970397	-6.07814	0.523786	0.173451	0.392409				18.25	0.662429	-0.400042	3.44295	2.9574	1.68615	7.96919	2.77617	-1.23737	-1.40028	4.19654	1.00909	1.23149	4.41211
18.5		-0.361231	-0.457068	-6.63716	0.936936	0.192405	0.446003				18.5	0.884613	2.03036	5.33337	3.93515	2.0589	9.9994	3.9148	1.29652	0.437067	5.52472	1.24367	1.42168	5.71733
18.75		-0.0824357	-0.324701	-7.2937	1.24254	0.186548	0.488821				18.75	1.4352	5.13217	7.50392	5.20435	2.92875	12.1032	5.4481	4.63203	3.38413	7.43777	1.52382	1.88343	7.10343
19		0.114833	-0.980455	-8.05234	1.13428	0.563353	0.294925				19	1.89759	8.14669	11.4771	6.52316	4.24308	14.2248	7.93673	8.1841	6.85436	9.81528	1.76002	2.36792	8.59517
19.25		0.120395	-0.0703038	-8.56011	1.20583	0.609363	0.539856				19.25	2.41457	11.5505	16.2573	9.75308	5.21227	17.986	10.9255	11.0298	11.7143	12.9174	2.58039	2.86363	10.6697
19.5		0.496553	-0.308177	-8.29671	2.08629	0.840263	0.862801				19.5	3.29895	15.3493	20.3164	11.8923	6.86498	20.458	14.003	14.3667	15.9171	15.8821	3.13964	3.76434	13.1053
19.75		0.942923	-0.38351	-7.98872	2.99415	1.39709	1.35008				19.75	4.84811	19.5695	24.4394	14.4533	9.13141	22.5296	17.319	18.5959	19.7154	18.2229	3.818	5.41626	15.2938
20	0.506701	1.36041	0.179742	-7.67166	3.64643	2.1941	1.85813				20	7.06367	24.2009	28.4351	17.6674	11.7336	24.4036	20.9927	23.2306	23.4621	20.9401	4.9774	7.85767	17.1405
20.25	1.37597	1.84386	1.07854	-6.92487	4.22762	2.75069	1.9512				20.25	9.63141	29.4482	34.5992	20.2763	14.0926	27.2523	24.8272	28.0057	28.7995	25.8751	7.06554	10.8093	19.0849
20.5	1.92445	2.03314	1.20417	-6.33123	4.87765	2.46039	2.2094				20.5	13.1796	32.7899	37.4742	22.2338	17.2563	29.0566	28.553	31.6147	33.2403	25.8357	9.70161	14.1638	21.4184
20.75	2.60366	2.54732	1.36706	-6.33291	5.40285	2.83696	2.46058				20.75	16.4943			25.1217	20.49	27.5841	32.0793			26.3759	13.1015	17.7771	23.2547
21	3.18837	2.80833	1.60254	-6.57425	6.46431	3.62786	2.65204				21	20.1213			27.2419	23.2444	28.9548	36.0414			28.1167	16.2351	22.3726	26.0948
21.25	3.69775	2.77253	2.12796	-6.53364	8.24266	4.55867	2.91768				21.25	24.2068			28.1312	25.1056	30.0538	40.038			31.0797	18.7606	27.7711	26.6796
21.5	6.51371	3.9176	3.8362	-5.95873	9.68307	5.46924	3.92154				21.5	28.1741			30.8389	28.5742	32.9536	43.2801			33.3912	21.7932	30.5787	28.937
21.75	7.95134	3.94853	4.66024	-4.87491	11.3366	6.3853	5.10443				21.75	31.4665			33.548	32.7576	34.7955	45.5997			35.4539	24.8831	33.163	31.1822
22	9.15738	4.14433	5.78285	-3.59067	12.8793	7.97221	6.59748				22	35.0225			36.0593	35.5053					37.9075	27.5172	35.2253	31.6107
22.25	10.5806	4.49921	7.08775	-2.64202	14.567	9.58078	7.73724				22.25	37.2039			37.8707	37.3644					39.3775	30.943		33.067
22.5	12.5347	4.88507	8.29587	-1.0784	17.4353	10.6056	8.2016				22.5	38.9322			39.5027						40.5948	33.9607		34.8475
22.75	15.1073	5.70067	9.3895	1.4695	20.2582	12.0669	10.6516				22.75	42.1232			41.3567						41.7744	39.1007		38.0464
23	17.912	6.08616	11.4938	4.17333	22.7711	13.8782	10.973				23	43.3196			41.3824						42.4557	40.7522		40.5094
23.25	19.5168	7.21034	14.1032	6.81491	25.3382	15.2058	10.603				23.25													42.3473
23.5	22.482	8.81157	17.1444	8.69963	27.2362	17.2903	10.9505				23.5													43.7618
23.75	23.3946	10.0373	20.2734	9.54571	28.1895	18.3076	13.363				23.75
24	25.5804	11.5072	22.6734	13.2771	30.1905	20.3734	14.4957				24
P-values	(2-sided Welch test)
Time (hAPF)	DfdControl<->DfdRokRNAi	DfdControl<->DfdsqhRNAi	DfdControl<->DfdMbsRNAi
16	0.0257127	0.297384	0.095034
16.25	0.0265266	0.120634	0.0647146
16.5	0.0151428	0.163129	0.0468942
16.75	0.0075345	0.112024	0.0488434
17	0.00719291	0.141712	0.083015
17.25	0.00346005	0.131295	0.130693
17.5	0.00244114	0.0693553	0.20744
17.75	0.00206595	0.0418386	0.313574
18	0.0022999	0.0238989	0.478376
18.25	0.00135771	0.02302	0.921441
18.5	0.000534098	0.0247262	0.404061
18.75	0.000158142	0.0229563	0.0575405
19	0.000192156	0.0153351	0.0117235
19.25	4.27489e-05	0.0138327	0.00307991
19.5	3.24419e-05	0.0116581	0.00117432
19.75	8.44372e-06	0.0123187	0.000388225
20	2.65448e-07	0.00393475	0.000135464
20.25	5.1911e-08	0.00239051	7.37373e-05
20.5	5.03412e-08	0.000963904	2.60735e-05
20.75	2.08263e-07	0.000824667	0.000150036
21	4.67513e-07	0.000826202	3.19544e-05
21.25	3.0484e-07	0.000774457	1.60949e-05
21.5	4.251e-07	0.00109209	5.81388e-06
21.75	2.95735e-07	0.000871479	1.42294e-06
22	3.36309e-07	0.000687894	2.95959e-07
22.25	2.86318e-07	0.000600793	1.00261e-06
22.5	3.78782e-07	0.000596066	4.27269e-06
22.75	1.07771e-06	0.000723342	2.00858e-07
23	1.05179e-06	0.00102733	5.92675e-07
23.25	7.21183e-07	0.00120826
23.5	6.85593e-07	0.00187532
23.75	9.0793e-07	0.00165532
24	1.88948e-06	0.0020441

## Sheet: Fig. 2f
DfdControl	DfdRokRNAi	DfdsqhRNAi	DfdMbsRNAi		P-values	(2-sided Welch test)
Apical recoil velocity (µm/sec)	Apical recoil velocity (µm/sec)	Apical recoil velocity (µm/sec)	Apical recoil velocity (µm/sec)		DfdControl<->DfdRokRNAi	DfdControl<->DfdsqhRNAi	DfdControl<->DfdMbsRNAi
0.8015	0.78003	0.93403	1.0495		3.77718e-06	5.07017e-12	0.0203274
0.7609	0.96927	0.74433	1.3181
0.74527	0.47367	0.6069	0.82997
0.74293	0.8659	0.5446	1.6317
0.70863	1.0551	0.30217	1.3753
0.69627	0.5649	0.2884	0.80173
0.68227	0.72963	0.36703	1.1419
0.62977	0.19854	0.14516	1.5934
0.61997	0.23051	0.54203	1.6329
0.45313	1.0061	0.3927	2.3529
1.4355	1.1307	0.4669	1.8333
1.4184	0.22517	0.64167	1.6597
1.3235	0.33903	0.882	1.9217
1.3167	0.5005	0.69137	1.5925
1.2934	0.3129	0.95597	0.86753
1.1814	0.34113	0.75273	1.4719
1.1254	0.4746	0.5411	0.8792
0.8568	0.96553	0.88573	2.2843
0.66593	1.3664	0.4886	1.1767
0.6391	0.8785	0.61157	1.9406
0.40647	0.51987	0.62253	1.2108
1.9777	0.7791	0.43657	1.3032
1.9122	0.41417	0.20718	2.1831
1.7302	0.59033	0.8533	1.0446
1.4989	0.72777	1.0659	0.87617
1.4565	0.78027		0.70443
1.3146	1.1881		0.88363
1.2973	0.4207		1.0883
1.1244	0.5446		1.4404
1.0764	0.65543		1.3624
1.0638	0.69207		1.2686
0.90627	1.138		0.7385
1.7642	1.2133		0.7868
1.4364	1.2507		2.0554
1.1228	1.7649		2.7393
1.0064	1.8566		3.5807
0.96857			1.4208
0.88223			2.1037
2.0099			1.6035
1.6235			1.7127
1.5766
1.5755
1.3837
1.2973
1.2668
1.0206
1.0143
0.99633
2.3527
2.1373
2.0435
1.733
1.46
1.4196
1.407
1.2234
1.1331
1.0932
17	0.29377
17	0.5005
17	0.41463
17	0.38733
17	0.65707
17	0.44893
17	0.40857
17	0.1964
17	0.37053
17	0.58963
16	0.51917
16	0.5621
16	0.43237
16	0.39433
16	0.38057
16	0.45313
16	0.57073
16	0.3633
16	0.52873
16	0.36937
15	0.18121
15	0.06034
15	0.043843
15	0.13846
15	0.22451
14	0.1582
14	0.2422
14	0.034603
14	0.13645
14	0.10227
14	0.22314
14	0.1932
14	0.1519
14	0.051683
14	0.04004

## Sheet: Fig. 2g
DfdControl	DfdRokRNAi	DfdsqhRNAi	DfdMbsRNAi			P-values	(2-sided Welch test)
Basal recoil velocity (µm/sec)	Basal recoil velocity (µm/sec)	Basal recoil velocity (µm/sec)	Basal recoil velocity (µm/sec)			DfdControl<->DfdRokRNAi	DfdControl<->DfdsqhRNAi	DfdControl<->DfdMbsRNAi
1.7509	1.1676	1.0031	1.5055			2.15017e-08	3.35273e-09	3.72222e-07
0.84047	1.3979	2.2505	3.3301
1.7682	1.2626	1.2353	2.3364
0.7791	1.5559	0.89973	1.5461
0.9331	0.81293	0.58357	1.5101
0.87103	0.7035	0.58613	1.6791
0.4501	1.1578	0.74433	3.041
0.6062	2.9465	0.53667	2.146
2.111	0.72823	0.99633	3.3245
0.6958	0.5537	1.2845	2.894
1.3944	1.4553	0.71517	3.5719
1.9245	0.97627	1.3669	3.1173
2.425	1.0731	1.5395	2.7578
0.47577	0.53713	0.67807	3.6323
1.4523	1.1072	0.88807	2.247
0.91677	0.3633	0.64003	2.0062
2.1807	1.0008	0.6916	1.9371
1.6175	0.22484	0.57633	3.321
2.0601	0.46713	0.069463	2.2479
1.512	1.211	1.1097	2.9582
1.4287	1.5932	0.6055	2.3679
2.1793	1.361	0.84163	3.4652
2.1621	0.7973	0.36353	2.7967
1.5846	0.78073	1.3736	2.4208
1.8508	1.004	1.2756	2.1028
2.6061	1.2283		0.67013
1.2845	0.91817		1.8436
1.6581	1.5136		2.6532
2.2804	1.3328		1.6259
1.5577	1.1216		2.5263
1.8156	0.92213		2.6572
1.6252	0.36797		2.3515
1.228	0.84607		2.5111
1.0897	0.43213		1.6886
1.5804	1.2446		3.3257
1.8933	1.172		2.8364
1.6431			2.7806
2.1488			2.9234
2.3984			2.6885
1.8335			2.9526
2.4388			1.8345
2.4537			2.7333
1.8732
2.1646
2.6301
1.851
2.1649
2.9815
0.8883
2.9724
1.9899
1.5913
1.2285
1.6606
3.0275
2.3219
2.4878
2.8621

## Sheet: Fig. 3a
DfdControl	Animal1	Animal2	Animal3	Animal4	Animal5	Animal6	Animal7	Animal8	Animal9		DfdDfdRNAi	Animal1	Animal2	Animal3	Animal4	Animal5	Animal6	Animal7	Animal8
Time (hAPF)	Depth (µm)	Depth (µm)	Depth (µm)	Depth (µm)	Depth (µm)	Depth (µm)	Depth (µm)	Depth (µm)	Depth (µm)		Time (hAPF)	Depth (µm)	Depth (µm)	Depth (µm)	Depth (µm)	Depth (µm)	Depth (µm)	Depth (µm)	Depth (µm)
16	-0.12371	0.290453	0.0469008	0.370272			0.390922	-0.110312	0.199081		16			0.177528	0.121945	-0.123624	0	0	-0.00122163
16.25	-0.18622	0.454576	0.0175027	0.780212			0.665746	-0.136823	0.207554		16.25			0.0816144	0.380482	-0.247249	0	0	-0.00122163
16.5	-0.0535338	0.433837	0.0247365	0.789838	-0.294661	0.619899	1.1423	0.0574643	0.228547		16.5		-0.243671	-0.10445	0.568571	-0.247249	0	0	-0.00122163
16.75	0.161395	0.207167	0.511922	0.778724	-0.0202503	0.643474	2.08667	0.350298	0.891408		16.75		-0.0102492	0.139356	0.484936	-0.247249	0	0	0.0873555
17	0.394547	0.236416	0.179961	0.733364	0.349619	0.491928	2.67796	0.540186	1.36941		17		-0.562145	-0.279829	0.230376	-0.247249	0	0	0.175933
17.25	0.460344	0.472771	0.486302	0.760451	0.658051	0.456622	2.99741	0.821708	1.66908		17.25		-0.535026	-0.191389	-0.0014606	-0.247249	0	0.256917	0.175933
17.5	0.399601	0.822208	1.08773	0.848908	0.785959	0.490533	3.57023	0.893076	1.73334		17.5		-0.348643	0.0866518	-0.158386	-0.247249	0	0.513834	0.175933
17.75	0.371236	1.16652	1.40388	0.965494	1.2482	0.687741	4.02321	1.27567	1.6586		17.75		-0.59542	0.0506535	-0.0628523	-0.247249	0	0.513834	0.175933
18	0.47482	1.33767	1.7868	1.10317	2.27598	1.05346	4.1557	2.08946	2.17668		18		-0.481762	0.0327337	0.394709	-0.247249	0	0.600295	0.364471
18.25	0.352036	1.14615	2.26225	1.29217	3.23206	1.16802	4.57961	2.80694	2.8241		18.25	-0.429754	-0.656713	0.16694	0.832482	-0.264859	0	0.686757	0.55301
18.5	0.532409	1.5823	2.72181	1.61217	4.09563	1.50755	5.0402	3.17535	3.18038		18.5	-0.32601	-0.72379	0.416801	0.645559	-0.28247	0.00646049	0.898523	0.55301
18.75	1.0455	2.40537	3.1674	2.08495	5.11791	2.07921	5.17945	3.66083	3.30605		18.75	-0.228968	-0.517898	0.724738	0.244784	0.194449	0.222447	1.0171	0.0843391
19	1.64005	2.8043	3.65773	2.70336	7.00543	2.58189	5.53672	4.2557	3.72195		19	0.462045	0.00303722	1.05585	0.359202	0.671368	0.633832	1.17223	0.111274
19.25	2.15336	3.23064	4.51002	3.55115	7.67728	2.91292	6.17724	4.80498	4.67787		19.25	0.937581	-0.256058	1.87846	-0.259607	0.671368	0.602432	1.63645	0.284115
19.5	2.32484	3.83337	5.65345	3.55076	8.16851	3.69445	6.66885	5.78068	5.64622		19.5	1.65461	-0.489643	2.98564	-0.390667	1.00224	0.315675	2.07193	0.355507
19.75	2.90577	4.52915	6.6029	3.98077	8.39648	4.77144	6.99541	6.37329	6.10165		19.75	2.47994	-0.206479	4.19532	0.969694	1.36114	0.9198	2.57864	1.18828
20	3.92934	5.43539	7.40259	5.04664	8.79298	5.96432	7.22293	6.74887	6.85925		20	3.21642	0.496496	5.2254	3.18382	1.67132	1.94333	3.25272	1.33336
20.25	4.71112	6.92553	8.68947	5.83784	9.35457	7.76076	7.82819	7.54098	7.89768		20.25	3.90147	0.854135	5.86167	3.93578	2.73157	2.58834	4.18805	1.57855
20.5	6.20671	7.81514	10.3441	6.8213	10.0179	9.40684	9.05236	8.80441	8.77758		20.5	4.23552	1.39093	8.2625	5.15367	3.61166	3.50811	5.09416	2.73086
20.75	7.54291	8.97581	11.8131	7.1271	9.93507	10.6931	9.73023	10.1774	9.56014		20.75	4.80887	2.0593	9.04297	6.51274	4.40715	3.87069	6.19669	3.93473
21	9.1673	10.0579	13.5389	7.42859	10.7506	12.1402	10.4193	11.4464	10.8216		21	5.55341	2.84426	9.89086	7.65669	5.19441	4.00994	7.22142	5.44495
21.25	11.1951	11.0491	15.6461	8.16922	11.9608	14.0075	12.1631	12.6488	12.5573		21.25	6.15956	3.72259	11.7857	8.46006	5.36662	4.77319	8.03602	6.06956
21.5	12.7846	12.9709	17.3759	9.15907	13.2547	16.0644	13.6691	14.2146	13.7624		21.5	6.4853	4.65652	13.8422	10.1872	5.82181	5.00069	8.96983	6.87533
21.75	14.6566	15.0965	18.8092	10.0518	14.7391	18.387	14.7192	16.087	15.5119		21.75	7.03751	5.57882	14.9052	12.1065	6.38313	5.26548	9.76767	8.2851
22	16.8433	17.2452	20.8247	11.3334	15.9768	20.6635	15.9464	17.6871	17.4438		22	7.77013	6.59638	16.2798	13.1236	6.24046	6.48858	10.596	8.81181
22.25	19.661	19.3168	23.4217	12.7809	17.7776	22.8841	17.4262	19.5581	19.3971		22.25	8.35376	7.9973	18.6339	14.277	6.20586	7.40832	11.4129	10.2357
22.5	22.9206	21.2932	26.4043	14.117	20.3403	25.1133	18.7336	21.8741	21.8135		22.5	9.09048	10.2571	21.5699	16.4347	6.2705	8.3595	11.8968	13.0649
22.75	25.5635	23.6055	29.3719	15.4742	22.1519	27.3591	20.1805	24.3491	23.9374		22.75	9.67371	11.9739	22.2962	18.1027	6.51096	10.1145	12.3697	15.1737
23	27.7239	25.7169	31.008	17.3522	23.5499	29.332	21.6955	26.7808	25.7436		23	10.5237	13.6271	22.944	19.6907	7.5898	11.3995	12.6303	16.3945
23.25	29.5982	27.6679	32.491	19.6727	25.149	31.0067	22.7631	29.5253	27.474		23.25	11.8755	15.0335	23.6153	21.4853	8.6334	12.4923	12.8982	17.9901
23.5	31.844	29.5718	34.1317	22.07	26.3108	32.7254	23.8929	31.7575	29.6573		23.5	12.6662	16.8103	24.3552	22.9886	9.75293	14.0455	13.9119	18.8645
23.75	33.5624	31.3554	35.0541	24.0437	27.5188	34.3672	24.9436	33.3877	31.838		23.75	13.8542	18.0901	25.4866	23.9705	11.2726	15.81	14.4784	18.8928
24	36.0062	33.1268	37.1854	25.7219	28.9031	35.9474	26.1193	34.0135	33.6892		24	14.4997	18.7654	26.8819	26.4839	12.9898	17.7879	15.1672	19.241
DfdTolloRNAi	Animal1	Animal2	Animal3	Animal4	Animal5	Animal6	Animal7	Animal8	Animal9	Animal10	Animal11
Time (hAPF)	Depth (µm)	Depth (µm)	Depth (µm)	Depth (µm)	Depth (µm)	Depth (µm)	Depth (µm)	Depth (µm)	Depth (µm)	Depth (µm)	Depth (µm)
16	0.634737	-0.561313				-0.252899			0.0230201	0.0744302	0.296233
16.25	0.294297	-1.03006				-0.15343			-0.423966	-0.0445116	0.59073
16.5	-0.486156	-1.29834				0.486627			-1.16856	-0.30999	0.168889
16.75	-0.36059	-1.72828				-0.635224			-0.915556	-0.575043	-0.36546
17	-0.987467	-2.11713				0.542272			-0.561051	0.0960551	-0.146168
17.25	-1.13499	-2.20696	-1.61412	-0.965722		0.369654			-0.543057	0.35253	0.18937
17.5	-1.05824	-2.38793	-1.82397	-1.0755		-0.231821		0.177756	-0.86115	0.229307	0.329755
17.75	-1.2184	-3.01459	-2.01102	-0.949126	-0.492173	0.221382		0.534165	-1.33131	0.0288856	0.117501
18	-1.40927	-3.14841	-2.98083	-1.71387	-0.84539	0.680126		0.488534	-1.0786	0.0115488	0.156203
18.25	-1.52558	-3.17527	-2.61667	-2.10909	-0.751024	0.542724	-0.246573	0.277973	-0.60887	0.0484555	0.320566
18.5	-0.609222	-3.43469	-2.01922	-2.3274	-0.528417	0.931407	-0.301451	0.325031	-0.867003	-0.0210309	0.52244
18.75	0.507411	-3.66762	-1.38555	-2.26471	-0.0666701	1.69677	-0.452213	0.38318	-1.4085	-0.134392	0.998328
19	0.159894	-3.44141	-0.563612	-1.72105	0.897786	2.11214	-0.502791	-0.0833371	-1.15066	-0.103711	2.12224
19.25	0.473919	-2.97265	0.0825441	-1.74385	1.17395	2.54421	-0.233385	0.0691303	-1.31438	0.781074	3.28791
19.5	1.93904	-2.17693	0.773373	-1.30988	1.82553	3.47273	-0.540267	0.0871144	-1.99455	0.947283	3.63816
19.75	2.7658	-1.57819	1.21226	-0.86506	2.38461	4.42088	-0.723308	0.035014	-2.04688	0.887604	4.25737
20	2.69208	-1.36688	1.57174	-0.686213	2.83419	5.08243	-0.622766	0.151727	-1.55514	1.0195	5.35115
20.25	3.05251	-1.06846	2.58696	-0.943709	3.64733	5.25098	-0.625937	0.936107	-1.97023	1.79484	6.22082
20.5	4.66191	-0.290592	3.6328	0.610623	4.95144	6.79054	-0.80143	2.79751	-0.574911	2.45051	7.44361
20.75	4.81915	-0.0077514	4.08449	1.60085	5.50361	7.89086	-0.857072	4.25569	0.0994179	2.86341	8.63679
21	5.59477	0.760842	4.82853	2.00094	6.18153	8.42098	-0.369256	5.80774	0.471886	3.21735	9.83958
21.25	7.66318	2.06939	6.44122	2.23582	7.58004	8.75134	0.965337	7.88958	1.02078	3.56871	11.216
21.5	7.73737	2.91934	7.64632	3.73375	9.53029	10.4524	3.31857	10.7234	2.17014	3.60523	13.2814
21.75	9.81047	4.08073	9.08375	4.88581	10.4824	10.6669	4.40023	12.4893	3.42343	4.52958	15.0451
22	10.2563	5.20429	9.93945	6.15154	12.1474	11.6085	5.74536	14.8191	4.34038	5.34241	16.5062
22.25	11.6416	6.59693	11.0153	7.70466	13.8168	12.9025	7.65403	17.1522	5.21756	6.22571	18.2471
22.5	14.2129	7.99574	12.7996	9.58816	14.7006	14.8733	10.0834	19.0068	6.47704	7.34265	20.6758
22.75	16.7401	10.5064	14.1623	10.5393	15.8675	17.0052	12.1213	22.6327	8.64889	7.5773	22.5414
23	19.1196	13.3378	15.6191	11.5298	17.6975	19.1947	14.1023	24.7666	10.4382	8.73047	24.7356
23.25	20.0378	16.179	17.1608	12.1281	19.7818	20.1685	17.3326	26.9657	11.9331	9.87593	26.8682
23.5	20.1108	19.0006	18.6884	13.0416	21.8168	20.6083	21.0461	29.5806	13.4643	11.3876	29.0523
23.75	23.3013	20.9598	20.695	15.3884	23.6545	20.4697	23.6505	32.4138	15.4487	14.0351	31.2158
24	25.0108	22.8246	22.8214	17.688	24.5932	21.4542	25.4058	35.1101	17.2136	14.4517	33.4966
P-values	(2-sided Welch test)
Time (hAPF)	DfdControl<->DfdDfdRNAi	DfdControl<->DfdTolloRNAi
16	0.217975	0.556919
16.25	0.216744	0.193558
16.5	0.0955591	0.0491444
16.75	0.0312303	0.000499353
17	0.0117408	0.0197909
17.25	0.00572353	0.00198724
17.5	0.00657985	0.000631208
17.75	0.0030068	0.000324779
18	0.000953211	0.000103968
18.25	0.00123293	6.28907e-05
18.5	0.000645982	5.16125e-05
18.75	0.000153232	3.09077e-05
19	0.000307418	4.67861e-05
19.25	9.13019e-05	4.89888e-05
19.5	7.8679e-05	6.8929e-05
19.75	9.12653e-05	5.49701e-05
20	8.09368e-05	2.5302e-05
20.25	5.26242e-05	2.00739e-05
20.5	0.000268249	4.03106e-05
20.75	0.000329915	5.54098e-05
21	0.000338366	5.16248e-05
21.25	0.00036319	6.30997e-05
21.5	0.000672248	0.000129762
21.75	0.00056889	0.000119926
22	0.000331893	0.000109037
22.25	0.000369809	0.000113852
22.5	0.000767102	0.000146548
22.75	0.000474502	0.000305295
23	0.000250281	0.000439047
23.25	0.000160578	0.000492144
23.5	9.28244e-05	0.000639935
23.75	4.87876e-05	0.00119308
24	6.08805e-05	0.00204173

## Sheet: Fig. 3b
DfdControl	DfdRNAi	DfdTolloRNAi		P-values	(2-sided Welch test)
Apical recoil velocity (µm/sec)	Apical recoil velocity (µm/sec)	Apical recoil velocity (µm/sec)		DfdControl<->DfdDfdRNAi	DfdControl<->DfdTolloRNAi
0.8015	0.61507	0.51893		0.00133273	4.97287e-10
0.7609	0.67947	0.3556
0.74527	1.0813	0.55347
0.74293	0.65637	0.7091
0.70863	0.4263	0.51893
0.69627	0.44963	0.20757
0.68227	0.40973	0.50167
0.62977	1.2103	0.50167
0.61997	1.1398	0.6573
0.45313	1.2441	0.5362
1.4355	0.75343	0.62603
1.4184	0.4508	0.64003
1.3235	0.42793	0.39783
1.3167	1.0374	0.588
1.2934	0.78493	0.69183
1.1814	0.518	0.55347
1.1254	0.6237	0.22486
0.8568	1.2976	0.4151
0.66593	2.0235	0.62277
0.6391	0.74527	0.84747
0.40647	1.1846	1.4357
1.9777	1.1835	0.46713
1.9122	1.0033	0.4844
1.7302	1.3391	0.3633
1.4989	0.8904	0.7091
1.4565	0.32807	0.6055
1.3146	0.7973	0.7091
1.2973	1.712	0.64003
1.1244	1.326	0.588
1.0764	1.5148	1.0724
1.0638	0.81877	1.1935
0.90627	1.0388	0.5362
1.7642	0.76043	0.4844
1.4364	0.9177	1.0206
1.1228	1.0724	1.747
1.0064	1.2138	1.2453
0.96857	1.2973
0.88223	0.5537
2.0099	1.512
1.6235	0.11515
1.5766	1.365
1.5755	1.2075
1.3837	1.3139
1.2973	0.98023
1.2668	1.2105
1.0206	1.6112
1.0143	0.56537
0.99633	0.57143
2.3527	0.5537
2.1373
2.0435
1.733
1.46
1.4196
1.407
1.2234
1.1331
1.0932
17
17
17
17
17
17
17
17
17
17
16
16
16
16
16
16
16
16
16
16
15
15
15
15
15
14
14
14
14
14
14
14
14
14
14

## Sheet: Fig. 3c
DfdControl	DfdRNAi	DfdTolloRNAi		P-values	(2-sided Welch test)
Basal recoil velocity (µm/sec)	Basal recoil velocity (µm/sec)	Basal recoil velocity (µm/sec)		DfdControl<->DfdDfdRNAi	DfdControl<->DfdTolloRNAi
1.7509	0.024103	0.085307		2.19879e-14	1.25036e-05
0.84047	0.32317	0.69137
1.7682	0.069557	1.0379
0.7791	1.4187	0.38057
0.9331	0.17311	0.54203
0.87103	0.023063	0.33437
0.4501	0.023567	0.34603
0.6062	0.329	1.2628
2.111	1.0043	1.3608
0.6958	1.3146	1.8594
1.3944	0.042537	1.13
1.9245	0.036517	1.9719
2.425	0.03458	1.4761
0.47577	1.0446	1.2108
1.4523	0.4039	1.5223
0.91677	0.7266	0.88223
2.1807	0.83183	0.2191
1.6175	1.6385	0.8071
2.0601	0.13862	0.81877
1.512	0.96763	1.3722
1.4287	1.7159	2.2255
2.1793	0.76183	1.8219
2.1621	0.24127	1.4012
1.5846	0.3479	0.94547
1.8508	-0.00069183	1.0148
2.6061	0.04599	0.62277
1.2845	0.41487	1.6375
1.6581	0.57657	0.64003
2.2804	0.6888	1.8163
1.5577	0.68017	1.6952
1.8156	0.7378	1.3608
1.6252	1.075	1.2224
1.228	0.76137	1.6606
1.0897	1.3041	0.88783
1.5804	0.69207	1.8104
1.8933	0.73803	2.0757
1.6431	1.7992
2.1488	1.9462
2.3984	2.1964
1.8335	0.4151
2.4388	1.144
2.4537	1.1242
1.8732	0.98583
2.1646	1.0838
2.6301	0.46947
1.851	0.8995
2.1649	0.092983
2.9815	0.72707
0.8883
2.9724
1.9899
1.5913
1.2285
1.6606
3.0275
2.3219
2.4878
2.8621

## Sheet: Fig. 4a
wt	Animal1	Animal2	Animal3	Animal4	Animal5	Animal6	Animal7	Animal8	Animal9	Animal10		Dys mutant	Animal1	Animal2	Animal3	Animal4	Animal5	Animal6	Animal7	Animal8	Animal9	Animal10	Animal11	Animal12
Time (hAPF)	Depth (µm)	Depth (µm)	Depth (µm)	Depth (µm)	Depth (µm)	Depth (µm)	Depth (µm)	Depth (µm)	Depth (µm)	Depth (µm)		Time (hAPF)	Depth (µm)	Depth (µm)	Depth (µm)	Depth (µm)	Depth (µm)	Depth (µm)	Depth (µm)	Depth (µm)	Depth (µm)	Depth (µm)	Depth (µm)	Depth (µm)
16	-0.144932	-0.0893673	0.282361	0.584203	-0.412999	0.225766	0.0925015	0.205679	0.0343784	0.0834713		16	0.257103	0.261381	0.0297152	0.0392514	0.257265	0.0837154	-0.00165792	-0.0417894	0.187329	0.306665	0.275356
16.25	-0.0904013	-0.121385	0.420897	1.27472	-0.645953	0.450602	0.407645	0.303861	-0.0583377	0.252865		16.25	0.388615	0.459774	0.20399	0.0283386	0.459404	0.278087	-0.147646	-0.0049418	0.433553	0.340763	0.166443
16.5	0.0698427	0.147317	0.878286	1.47676	-0.579803	0.599139	0.16716	0.220947	-0.211618	0.490052		16.5	0.52511	0.446152	0.398723	-0.124783	0.6034	0.248588	0.0940267	0.0619169	0.483491	0.120996	0.335284	-0.960438
16.75	0.121596	0.578906	1.34964	1.89865	-0.228311	0.614464	-0.0463986	0.346682	-0.190494	0.572952		16.75	0.580799	0.797234	0.470804	0.215932	0.540413	0.163034	0.145358	0.119552	0.663967	0.087703	0.810847	-1.3041
17	0.457663	0.897379	1.55896	2.33159	-0.261911	0.808383	0.0740228	0.873842	0.0360715	0.675458		17	0.701038	0.862995	0.777475	0.363515	0.587308	0.70533	0.282061	0.266415	0.582879	0.513988	0.75454	-1.005
17.25	0.622058	0.799812	1.71717	2.48823	-0.210613	0.928901	-0.0167657	1.11873	0.0412033	0.902955		17.25	1.00952	0.756239	1.112	0.493699	0.831737	1.27292	0.668629	0.395959	0.695823	0.811041	0.648197	-0.762485
17.5	0.425146	0.981941	2.17168	3.11798	0.178013	0.723564	0.239738	1.13628	0.0482086	0.876968		17.5	1.11179	1.10431	1.21747	0.751611	0.81951	1.47075	0.898074	0.415475	0.805776	1.3456	0.950452	-0.773419
17.75	0.693465	1.24624	2.68108	3.5835	-0.144973	0.49866	0.838686	1.30305	0.236634	0.924737		17.75	1.19308	1.51219	1.3528	0.736911	1.22273	1.30448	0.965575	0.522473	0.797177	1.68675	1.17781	-1.00375
18	0.840708	1.34356	3.0743	3.53142	-0.109145	0.514926	1.09602	1.20044	0.187834	1.22035		18	1.14194	1.59045	1.62203	0.673272	1.45722	1.58763	1.13629	0.763292	1.00336	1.88526	1.13123	-0.339246
18.25	1.08555	1.73231	3.23099	3.89572	0.621682	0.69723	1.18699	1.31815	0.122938	1.30652		18.25	1.2555	1.77491	1.86861	0.859684	1.51368	2.14216	1.1474	1.3222	1.02186	2.45736	1.39868	-0.119873
18.5	1.46435	2.14629	3.70457	4.32314	1.14315	0.792537	0.944913	1.57841	0.150557	1.33748		18.5	1.55702	2.11466	2.13339	1.02009	2.22801	2.66848	1.3554	1.83823	1.1738	2.8086	1.65466	0.183164
18.75	1.58655	2.58667	4.41707	4.62583	1.69441	0.895182	0.920584	1.95369	0.0832432	1.48031		18.75	1.99571	2.40367	2.53361	1.07032	2.65339	3.4036	1.6898	2.29604	1.78825	2.88013	1.92628	0.427952
19	1.66131	3.22091	4.5978	5.1071	2.12157	1.72724	1.42277	2.60182	0.333185	1.58402		19	2.01495	2.88836	3.10039	1.28783	2.02808	3.67029	2.10316	2.86226	2.11269	3.06737	2.22905	0.19741
19.25	2.12326	4.17395	5.48939	5.70052	2.5521	2.31777	1.68956	2.89055	0.72409	1.66661		19.25	1.93887	3.33794	3.60802	1.42018	3.31161	3.88812	2.48907	3.30567	2.21122	3.30513	2.46936	0.514115
19.5	2.96836	5.20448	6.84075	6.46464	3.30516	2.84219	2.10121	3.21777	0.748846	2.02987		19.5	2.27812	3.6127	3.99027	1.77665	4.2983	4.3449	2.95996	3.72693	2.55601	3.55503	3.16752	1.07237
19.75	3.50054	6.34244	7.83975	7.24731	4.36978	4.1388	2.57003	4.47605	0.95562	2.58161		19.75	2.51098	4.06484	4.6483	1.95781	4.06651	5.11393	3.54457	4.23761	2.77033	3.79815	3.84623	1.42732
20	3.91139	6.98758	8.66391	7.95796	5.86474	5.39511	2.65433	5.88655	1.39015	2.99391		20	2.71669	4.61455	5.1608	2.06658	4.8239	5.80406	3.81716	5.01184	2.90691	3.99655	4.49938	1.35668
20.25	4.35344	7.76768	9.29287	9.04964	7.43441	6.52561	2.7343	7.03588	1.81074	3.66533		20.25	2.79376	5.43868	5.33238	2.67902	5.47246	6.09888	4.18794	6.10819	3.37304	4.40124	5.08221	0.81415
20.5	4.90501	9.44238	10.1102	10.4755	8.8119	7.85415	3.83541	8.29318	2.93786	3.98224		20.5	3.08779	6.3341	5.96551	3.40837	5.74327	6.66809	4.5103	6.9592	4.15371	4.70787	6.17247	1.80672
20.75	5.66125	10.6279	11.2369	11.6441	10.385	9.61873	5.03175	9.15598	4.43773	4.51909		20.75	3.51421	7.50351	6.58595	3.88679	6.62226	7.44342	5.20699	7.97922	5.06032	4.6882	7.37866	2.66749
21	6.84341	11.2585	11.9119	13.5478	11.453	11.654	5.40548	10.0607	5.31731	5.6061		21	4.06432	9.14199	7.66333	4.64633	8.55559	8.17092	6.24561	9.60765	6.27731	5.19963	8.13129	3.33606
21.25	8.34119	12.2723	12.4359	15.8225	12.6201	13.8117	6.46285	11.3177	6.19993	6.24254		21.25	5.18842	10.9467	9.114	5.74656	9.24934	9.16848	7.28353	11.2484	7.54133	6.0348	9.19044	4.04502
21.5	10.547	13.2106	13.9255	17.4347	13.9501	16.2651	7.63954	12.552	7.8486	6.91317		21.5	6.24256	12.4915	10.1183	6.57064	10.0049	10.3403	8.28622	13.0392	8.78742	6.57372	10.8582	5.78339
21.75	13.0514	14.4199	15.2455	19.3498	15.5851	19.0286	8.69598	14.1955	9.30539	7.83337		21.75	7.1662	13.9262	11.4681	7.19091	12.3911	11.6223	9.73029	14.6997	10.3965	7.25097	12.3255	7.0763
22	15.3441	15.7971	16.4566	20.6835	17.9829	21.5449	9.94106	16.0451	10.6365	9.22843		22	8.18488	15.6774	12.84	8.18461	13.6344	12.8274	10.8978	16.2533	12.1185	7.92498	12.6471	8.72822
22.25	17.1273	17.1384	17.6482	21.9604	20.0474	24.368	11.0783	18.5565	12.5696	10.7172		22.25	9.12969	17.3041	14.3123	9.51493	14.3058	13.9281	12.3606	18.0763	13.8395	8.41744	14.1085	10.5537
22.5	19.2211	18.773	18.0206	23.3284	22.8578	27.372	12.3834	21.8395	14.2954	12.5694		22.5	10.539	18.2699	15.7092	10.3211	15.6921	15.4482	13.8106	19.6461	15.3693	9.08782	15.6676	12.3287
22.75	22.353	21.0883	18.9303	24.4301	26.1916	29.411	14.1635	24.718	15.9791	14.7362		22.75	11.9225	19.7053	17.1555	10.6857	17.8132	16.6723	15.2634	21.2659	16.6929	10.195	16.7912	15.5807
23	25.9536	24.0512	19.8318	25.9856	28.8085	31.5819	15.846	27.9621	18.0725	17.1529		23	13.1226	21.2746	18.5208	11.271	19.8307	17.4905	16.5875	22.3981	18.4001	11.5443	17.8082	16.0263
23.25	29.1393	26.56	21.1543	27.6512	31.8778	34.2913	16.7701	30.9955	20.566	20.1091		23.25	14.7972	22.5856	19.6536	12.0594	21.5746	18.7601	18.0815	24.214	20.077	12.9375	19.4685	16.5866
23.5	31.7442	29.0061	23.4793	29.162	34.9922	35.6508	18.1217	33.2633	23.768	22.1017		23.5	16.5391	24.585	20.8184	13.0476	23.2577	20.2992	19.8601	25.884	21.5782	13.7402	21.1094	18.3145
23.75	34.54	32.1433	25.3877	30.2701	36.6598	36.148	19.9275	35.9941	26.5214	24.2819		23.75	18.2953	27.0584	22.358	14.1367	22.4256	21.8882	20.615	26.9911	23.0236	14.6771	22.3431	21.5002
24	36.4227	34.4294	27.5231	32.2521	38.1852	38.652	21.6053	38.7339	29.3971	26.8926		24	19.7374	29.2816	23.7605	14.7349	23.0747	22.4924	22.4694	28.1391	24.2958	16.3122	22.054	23.1063
Dg mutant	Animal1	Animal2	Animal3	Animal4	Animal5	Animal6	Animal7	Animal8	Animal9	Animal10
Time (hAPF)	Depth (µm)	Depth (µm)	Depth (µm)	Depth (µm)	Depth (µm)	Depth (µm)	Depth (µm)	Depth (µm)	Depth (µm)	Depth (µm)
16	0.902185		-0.859646	-0.15447	-0.147666	0.267741	0.0219634	0.0817083	-0.128807	0.434061
16.25	1.11799		-2.26457	-0.124916	-0.0953221	0.497972	0.153787	-0.222347	0.101327	0.700405
16.5	1.12364		-3.19264	-0.224274	0.0880291	0.238372	0.501613	-0.586907	0.368164	0.409004
16.75	0.560041		-0.984293	-0.0873185	0.128403	0.396955	0.886319	-0.206632	0.202035	0.193818
17	0.564433		-0.638412	0.147623	0.733632	0.492689	1.29581	-0.0320372	0.107743	0.740789
17.25	0.645478	-0.0777441	-0.0382548	0.16747	1.39595	0.598407	1.58041	0.0678016	0.206256	0.898089
17.5	0.846273	0.139667	0.95989	0.271848	1.68977	0.704501	2.25597	0.429259	0.51222	0.721279
17.75	1.1214	0.73419	1.77395	0.283523	1.78527	0.728836	3.00733	0.98946	0.81977	0.511091
18	1.40234	0.55132	-1.0984	0.31752	2.39501	1.26452	3.74455	1.07173	0.663942	0.623483
18.25	1.55078	0.627565	1.38477	0.267876	3.54935	1.45178	4.66043	1.39124	0.544596	1.48181
18.5	2.3106	0.758785	3.29962	0.294219	4.11864	1.42388	5.40619	1.22606	0.764885	2.06947
18.75	3.40597	1.03896	3.39556	0.659834	5.01527	1.9691	6.27765	1.43648	1.22856	2.3514
19	4.07616	1.68542	2.49921	1.0851	5.8029	2.95335	6.99229	2.5299	1.71225	2.73029
19.25	4.63905	2.40907	5.51316	1.141	5.86212	3.64188	7.9234	2.83829	1.48839	3.33775
19.5	5.51522	2.65352	5.40994	1.07147	6.17891	4.12393	8.54397	3.28553	2.20261	3.79488
19.75	6.33867	3.10817	4.4466	1.06693	7.25438	4.65212	9.04489	3.67851	3.10534	4.30437
20	7.11656	3.77006	4.65041	0.872095	8.21123	5.54549	8.97485	4.83373	3.49853	4.88578
20.25	8.26815	3.87619	8.36815	1.34554	8.23036	6.39392	8.66098	6.38679	4.39492	5.36341
20.5	9.26228	5.31291	8.52194	2.15915	8.67803	7.02953	8.96562	7.44271	4.7075	4.82033
20.75	9.69594	6.08451	7.89225	2.52695	9.6576	7.99081	9.50674	7.76979	5.53924	5.67226
21	10.3767	6.3383	7.72803	2.43819	10.2925	8.79335	10.3643	8.55869	6.02167	6.74938
21.25	11.6701	6.6016	8.40145	2.41414	11.0848	9.43849	11.4385	10.0363	5.38695	7.3644
21.5	12.7893	8.28841	8.31511	3.22334	11.9762	10.1621	12.2129	10.9094	5.85279	8.32872
21.75	13.1034	9.97818	9.89182	4.21093	12.6592	11.017	12.9057	11.6448	7.19923	10.2929
22	14.1286	11.16	10.8245	5.31919	13.6649	12.1481	14.2252	13.0032	7.8739	12.1158
22.25	15.593	12.3706	11.2835	6.31152	15.0809	13.1481	15.6215	14.1035	9.10019	13.6631
22.5	16.8754	13.9871	11.7878	7.25834	16.2702	14.3273	17.0217	15.5413	10.0392	14.9651
22.75	17.5112	14.2567	12.561	8.56462	17.4125	15.9514	18.7912	17.4555	10.0645	16.0561
23	18.2192	15.7372	13.1596	9.85922	18.8131	17.7779	20.1843	17.4596	10.6875	17.3521
23.25	18.8765	17.3193	12.978	11.4543	20.6776	19.5158		18.5908	12.1218	18.5035
23.5	19.6965	18.7942	13.0285	12.7347	22.5177	20.8495		19.9668	12.9753	19.734
23.75	20.9926	20.2327	14.8539	13.4314	24.2135	22.0286		20.8005		21.4508
24	22.0707	20.9714	15.4352	14.2957	25.793	23.7217		22.1658		22.782
P-values	(2-sided Welch test)
Time (hAPF)	wt<->Dys mutant	wt<->Dg mutant
16	0.505982	0.830753
16.25	0.920387	0.521
16.5	0.531829	0.322509
16.75	0.410851	0.189542
17	0.310248	0.247254
17.25	0.561206	0.371151
17.5	0.680951	0.716314
17.75	0.584331	0.981044
18	0.713976	0.724993
18.25	0.755508	0.76835
18.5	0.948515	0.547312
18.75	0.903169	0.393364
19	0.797833	0.325673
19.25	0.644924	0.281803
19.5	0.517531	0.459527
19.75	0.257696	0.770191
20	0.15744	0.951892
20.25	0.106272	0.887821
20.5	0.0577621	0.752353
20.75	0.033093	0.410691
21	0.0451551	0.243647
21.25	0.0561553	0.152184
21.5	0.0470873	0.0777376
21.75	0.04749	0.0442362
22	0.0337748	0.0287262
22.25	0.026787	0.0191755
22.5	0.0198494	0.0125319
22.75	0.0126658	0.00536825
23	0.00551683	0.00204754
23.25	0.00343734	0.000795235
23.5	0.00205483	0.00037476
23.75	0.000949447	0.000330445
24	0.000381963	0.000163946

[truncated: 56 more sheets: Fig. 4b, Fig. 4c, Fig. 4e, Fig. 5a, Fig. 5b, Fig. 5d, Fig. 5e, Fig. 5f, Fig. 6c, Fig. 6d, Fig. 6e, Fig. 6h, Fig. 6i, Fig. 6j, Fig. 7c, Fig. 7f, Fig. 7g, Supplementary Fig. 1a, Supplementary Fig. 1h, Supplementary Fig. 1i …]
